# Supplementary material for: Elioraea tepida, sp. nov., a Moderately Thermophilic Aerobic Anoxygenic Phototrophic Bacterium Isolated from the Mat Community of an Alkaline Siliceous Hot Spring in Yellowstone National Park, WY, USA
Source: Microorganisms. 2021 Dec 31;10(1):80. doi: 10.3390/microorganisms10010080 (PMC8781829; doi:10.3390/microorganisms10010080)
Supplement: Supplementary file 1 [file microorganisms-10-00080-s001.zip]

Archive with 1 entries (1 files):
- microorganisms-1517308-supplementary.pdf
